# Supplementary material for: A principal component entropy metric for assessing global synchronicity in EEG signals
Source: Sci Rep. 2026 Mar 3;16:8031. doi: 10.1038/s41598-026-36434-0 (PMC12957513; doi:10.1038/s41598-026-36434-0)
Supplement: Supplementary file 2 — Supplementary Information 2. [file 41598_2026_36434_MOESM2_ESM.xls]

## Sheet: pce_NFLEvsControl_REM
feature	n1	n2	mean1	std1	mean2	std2	log2(FC)	cohen	p_value	q_value
beta_right	1015	1675	0.757137	0.134366	0.72546	0.0763694	-0.0616576	-0.309977	3.73054e-109	106.951
theta_left	1015	1675	0.697857	0.0509044	0.646518	0.066955	-0.110241	-0.836208	1.71683e-95	93.5892
beta_left	1015	1675	0.756823	0.0575459	0.71819	0.0739123	-0.0755897	-0.566451	2.3452e-72	70.6298
gamma_right	1015	1675	0.805515	0.169557	0.781094	0.126429	-0.0444165	-0.169335	1.31747e-56	55.0052
theta_right	1015	1675	0.686506	0.114802	0.664703	0.0579261	-0.0465633	-0.259465	3.67735e-55	53.6563
gamma_all_chan	1015	1675	0.742962	0.138245	0.721124	0.106651	-0.0430417	-0.182665	4.07667e-41	39.6907
alpha_left	1015	1675	0.678872	0.0563677	0.6396	0.0840072	-0.0859682	-0.525086	1.20377e-37	36.2874
alpha_right	1015	1675	0.67798	0.113955	0.657983	0.0761998	-0.0431925	-0.216711	6.67547e-37	35.6015
all_freq_front	1015	1675	0.564142	0.156176	0.642551	0.0954406	0.187752	0.642916	4.68385e-35	33.8065
beta_all_chan	1015	1675	0.676489	0.108621	0.663971	0.074403	-0.0269445	-0.140844	5.51615e-35	33.7812
gamma_left	1015	1675	0.827331	0.0855275	0.782262	0.134677	-0.0808132	-0.380158	4.73742e-31	29.8887
beta_front	1015	1675	0.754986	0.111443	0.739438	0.0854917	-0.0300208	-0.161777	9.92905e-30	28.6052
gamma_front	1015	1675	0.79991	0.136801	0.781497	0.123783	-0.0335966	-0.142901	3.92324e-22	21.0432
beta_occi	1015	1675	0.717989	0.0825989	0.70408	0.0699725	-0.0282219	-0.185486	4.08641e-18	17.0577
delta_all_chan	1015	1675	0.56283	0.0997219	0.5511	0.0758571	-0.030385	-0.136961	7.71877e-17	15.8114
delta_right	1015	1675	0.670674	0.128508	0.659606	0.0796156	-0.0240072	-0.109712	1.54375e-16	15.5384
gamma_occi	1015	1675	0.80897	0.110055	0.785281	0.114362	-0.0428773	-0.21009	8.24103e-16	14.8373
all_freq_all_chan	1015	1675	0.543955	0.125185	0.592488	0.076838	0.123299	0.495633	8.26434e-15	13.8609
alpha_occi	1015	1675	0.636871	0.0727799	0.620034	0.0822808	-0.038654	-0.213583	1.09277e-14	13.7631
delta_left	1015	1675	0.643687	0.105291	0.633637	0.0769012	-0.0227023	-0.113321	1.86627e-10	9.55293
delta_occi	1015	1675	0.546136	0.114057	0.530871	0.0909503	-0.0408977	-0.152198	4.12292e-10	9.22989
theta_occi	1015	1675	0.589384	0.0769926	0.573422	0.0784522	-0.0396127	-0.204902	1.5854e-09	8.66516
alpha_all_chan	1015	1675	0.606405	0.082241	0.60605	0.0632465	-0.000844347	-0.00499638	1.26289e-08	7.78324
theta_all_chan	1015	1675	0.562385	0.0903759	0.557877	0.0624362	-0.0116125	-0.0607443	1.99214e-07	6.60377
all_freq_occi	1015	1675	0.586027	0.123166	0.584685	0.0889978	-0.00330707	-0.0129989	9.26158e-07	5.95413
delta_front	1015	1675	0.590015	0.108373	0.610008	0.0959348	0.0480777	0.198334	1.74407e-05	4.69629
all_freq_left	1015	1675	0.611651	0.154221	0.656623	0.0865702	0.102356	0.385071	0.000958906	2.97247
theta_front	1015	1675	0.61785	0.0982759	0.634268	0.0746172	0.037837	0.194703	0.00212738	2.64219
all_freq_right	1015	1675	0.658984	0.151029	0.682271	0.0834653	0.050101	0.204688	0.226399	0.630403
alpha_front	1015	1675	0.640428	0.101963	0.649969	0.0856284	0.0213344	0.103558	0.243159	0.61411

## Sheet: pce_NFLEvsControl_S1
feature	n1	n2	mean1	std1	mean2	std2	log2(FC)	cohen	p_value	q_value
delta_front	106	460	0.587154	0.134397	0.66039	0.0807199	0.169578	0.786731	4.33844e-10	7.88555
theta_right	106	460	0.703219	0.0958461	0.668055	0.0694814	-0.0740089	-0.468276	1.63821e-08	6.60954
alpha_right	106	460	0.680699	0.111928	0.632379	0.0889066	-0.106227	-0.516113	1.4902e-07	5.82675
all_freq_all_chan	106	460	0.594484	0.128203	0.649817	0.0780729	0.128397	0.617858	2.31166e-06	4.78637
theta_left	106	460	0.657511	0.100108	0.626602	0.0822698	-0.0694649	-0.359939	2.72573e-06	4.78637
all_freq_front	106	460	0.631784	0.141298	0.698119	0.081954	0.14404	0.692224	3.46622e-06	4.76117
alpha_left	106	460	0.649973	0.0750487	0.600496	0.101943	-0.114225	-0.50746	8.90857e-06	4.41817
delta_all_chan	106	460	0.553345	0.126554	0.604621	0.0785028	0.127852	0.573391	1.85217e-05	4.15829
alpha_occi	106	460	0.630003	0.0779941	0.589568	0.0924135	-0.0957025	-0.449765	0.000111402	3.43023
beta_front	106	460	0.70268	0.126727	0.738985	0.099789	0.0726787	0.344694	0.000938749	2.55033
beta_occi	106	460	0.700081	0.0728555	0.673095	0.0845502	-0.0567104	-0.327101	0.00108532	2.52871
delta_occi	106	460	0.547144	0.131477	0.588662	0.100615	0.105519	0.387886	0.00282556	2.18572
delta_left	106	460	0.617214	0.147139	0.669835	0.0894439	0.118035	0.512518	0.00278925	2.18572
gamma_occi	106	460	0.763419	0.113592	0.726982	0.148648	-0.0705565	-0.25521	0.00352751	2.12154
gamma_front	106	460	0.72412	0.179113	0.70865	0.166045	-0.0311571	-0.091785	0.00549308	1.98718
all_freq_occi	106	460	0.59329	0.128092	0.633779	0.102039	0.0952413	0.377095	0.00532835	1.98718
all_freq_left	106	460	0.650949	0.141794	0.691179	0.101607	0.0865128	0.36504	0.0194991	1.46331
beta_right	106	460	0.702644	0.147137	0.707992	0.0843588	0.0109399	0.0539661	0.02607	1.36201
delta_right	106	460	0.673635	0.136353	0.695921	0.0788243	0.0469571	0.241476	0.0488151	1.11308
theta_occi	106	460	0.583751	0.0883426	0.571605	0.0766075	-0.0303347	-0.153894	0.0649378	1.01141
theta_front	106	460	0.676007	0.0925855	0.659302	0.0844577	-0.0360976	-0.194173	0.121171	0.761698
gamma_right	106	460	0.719946	0.211886	0.719134	0.17862	-0.00162953	-0.00438679	0.148608	0.701771
alpha_all_chan	106	460	0.609945	0.0786712	0.599585	0.0592619	-0.0247142	-0.16359	0.152348	0.701771
alpha_front	106	460	0.657373	0.0934795	0.660547	0.10168	0.00694938	0.0316769	0.200862	0.600193
all_freq_right	106	460	0.684521	0.147973	0.707127	0.0854505	0.0468751	0.225851	0.31109	0.427932
gamma_left	106	460	0.723242	0.177348	0.740725	0.14071	0.0344586	0.117951	0.365524	0.374937
beta_all_chan	106	460	0.65555	0.0762466	0.655593	0.0631168	9.62195e-05	0.000664884	0.461189	0.290364
gamma_all_chan	106	460	0.675948	0.118393	0.676269	0.119046	0.000686791	0.00270642	0.795445	0.0694264
theta_all_chan	106	460	0.577627	0.0891721	0.578928	0.0523328	0.00324501	0.0213568	0.926773	0.0183033
beta_left	106	460	0.680411	0.119042	0.694535	0.0877788	0.0296409	0.149639	0.989224	0.00470525

## Sheet: pce_NFLEvsControl_S2
feature	n1	n2	mean1	std1	mean2	std2	log2(FC)	cohen	p_value	q_value
theta_right	1287	3942	0.705565	0.0611691	0.668988	0.0618466	-0.0767972	-0.592995	3.50729e-163	160.978
alpha_right	1287	3942	0.713219	0.0616376	0.679293	0.0665911	-0.0703108	-0.518686	2.26504e-121	119.469
delta_right	1287	3942	0.677433	0.0863301	0.636918	0.0805719	-0.0889717	-0.493934	1.18925e-76	74.9247
gamma_occi	1287	3942	0.832704	0.0806811	0.763539	0.151595	-0.125102	-0.502724	1.14897e-69	68.0646
alpha_left	1287	3942	0.697971	0.0395955	0.661203	0.0779357	-0.0780734	-0.521788	2.34015e-69	67.8526
theta_left	1287	3942	0.682037	0.0524489	0.643757	0.0808074	-0.0833323	-0.511525	6.49179e-56	54.4887
beta_right	1287	3942	0.73542	0.0806083	0.707452	0.0843791	-0.0559355	-0.335074	1.48383e-54	53.1966
delta_all_chan	1287	3942	0.550753	0.0720548	0.517904	0.0776543	-0.0887199	-0.430436	6.9392e-54	52.5847
gamma_right	1287	3942	0.801625	0.1584	0.752341	0.176759	-0.0915402	-0.285829	1.22716e-51	50.3882
alpha_all_chan	1287	3942	0.608201	0.0484871	0.588102	0.0654973	-0.0484826	-0.325503	1.4142e-45	44.3724
delta_left	1287	3942	0.656594	0.0814214	0.62733	0.079843	-0.0657765	-0.36473	7.84635e-42	40.6696
gamma_all_chan	1287	3942	0.751583	0.082206	0.700183	0.130956	-0.102201	-0.425499	3.40761e-36	35.0696
all_freq_front	1287	3942	0.56927	0.125168	0.61844	0.0936612	0.119523	0.480575	3.88052e-30	29.0479
beta_left	1287	3942	0.724421	0.055846	0.703109	0.0794431	-0.0430807	-0.286705	4.36902e-23	22.0286
gamma_left	1287	3942	0.833159	0.0990391	0.778332	0.162408	-0.0982066	-0.367148	1.36363e-18	17.5643
all_freq_left	1287	3942	0.660976	0.101503	0.654194	0.0793986	-0.0148782	-0.0794366	1.18919e-15	14.6517
theta_front	1287	3942	0.631674	0.0644548	0.6119	0.0776123	-0.0458836	-0.265096	1.41291e-14	13.6032
all_freq_occi	1287	3942	0.568846	0.093408	0.55166	0.0942684	-0.0442599	-0.182723	4.85141e-14	13.0923
alpha_front	1287	3942	0.665036	0.0680892	0.649701	0.0781604	-0.0336576	-0.202297	2.04957e-13	12.49
gamma_front	1287	3942	0.791906	0.129426	0.750674	0.173483	-0.0771443	-0.251809	4.90716e-11	10.1331
theta_all_chan	1287	3942	0.569685	0.0590666	0.559173	0.0663685	-0.0268694	-0.1626	7.36177e-11	9.97812
delta_occi	1287	3942	0.530738	0.0939701	0.512516	0.0943198	-0.0504028	-0.19337	3.34852e-10	9.34045
alpha_occi	1287	3942	0.627997	0.0500821	0.614982	0.0859084	-0.0302141	-0.16554	4.12334e-09	8.26936
beta_occi	1287	3942	0.704725	0.0570558	0.68985	0.088139	-0.0307772	-0.182295	5.7951e-05	4.14003
delta_front	1287	3942	0.576762	0.0886847	0.568169	0.0992232	-0.0216546	-0.0888228	0.000336638	3.39366
beta_all_chan	1287	3942	0.628442	0.067276	0.618727	0.0841354	-0.0224778	-0.120966	0.00061921	3.14601
theta_occi	1287	3942	0.573373	0.0589856	0.568298	0.0841289	-0.0128266	-0.0644935	0.0292875	1.48756
all_freq_all_chan	1287	3942	0.551171	0.0826253	0.561395	0.0803302	0.0265167	0.126379	0.0705125	1.12177
beta_front	1287	3942	0.708819	0.0848474	0.707707	0.0847406	-0.00226655	-0.0131268	0.402228	0.380804
all_freq_right	1287	3942	0.653878	0.128319	0.676407	0.0774309	0.0488703	0.24334	0.765756	0.115909

## Sheet: pce_NFLEvsControl_S3
feature	n1	n2	mean1	std1	mean2	std2	log2(FC)	cohen	p_value	q_value
theta_right	352	955	0.708009	0.0272212	0.673845	0.0422038	-0.0713508	-0.8817	5.9236e-50	47.7503
gamma_occi	352	955	0.848239	0.0638467	0.809447	0.107692	-0.0675344	-0.396443	1.74875e-21	19.5812
beta_right	352	955	0.74563	0.0464782	0.714783	0.0600996	-0.0609543	-0.543479	2.68342e-21	19.5713
alpha_right	352	955	0.715707	0.02584	0.691944	0.0466235	-0.0487126	-0.565023	2.19605e-20	18.7833
all_freq_front	352	955	0.52377	0.114253	0.58374	0.0833711	0.156394	0.646972	6.13626e-17	15.4339
alpha_all_chan	352	955	0.592906	0.0352952	0.573621	0.0419655	-0.0477051	-0.478767	4.09934e-16	14.6883
delta_right	352	955	0.654717	0.0741005	0.621467	0.064892	-0.0751928	-0.492643	5.38493e-15	13.6368
theta_all_chan	352	955	0.577164	0.0356352	0.561043	0.0381925	-0.0408685	-0.429629	6.67913e-13	11.6012
gamma_all_chan	352	955	0.759885	0.077203	0.706422	0.126245	-0.105252	-0.464386	1.09413e-12	11.4381
delta_all_chan	352	955	0.542334	0.060695	0.513911	0.0494011	-0.0776641	-0.539575	3.74975e-12	10.9489
all_freq_right	352	955	0.601379	0.120569	0.65589	0.0611614	0.125179	0.668732	1.15633e-11	10.5012
theta_left	352	955	0.672332	0.04631	0.647422	0.0640101	-0.0544672	-0.416784	3.78152e-09	8.02439
delta_front	352	955	0.571053	0.0774549	0.543221	0.0869502	-0.0720833	-0.329358	1.70243e-07	6.40575
beta_all_chan	352	955	0.619753	0.0580228	0.603565	0.0756624	-0.0381823	-0.226877	2.08339e-06	5.35024
delta_left	352	955	0.632525	0.0761903	0.612722	0.0598154	-0.0458915	-0.306422	3.17352e-06	5.19743
gamma_left	352	955	0.850536	0.0616128	0.807689	0.13042	-0.0745723	-0.369376	8.34207e-05	3.80572
all_freq_all_chan	352	955	0.53275	0.0616295	0.543391	0.0491267	0.0285305	0.201594	0.00345401	2.215
alpha_occi	352	955	0.597443	0.0405649	0.608276	0.069089	0.0259255	0.172762	0.00526536	2.05672
gamma_right	352	955	0.795231	0.156903	0.801814	0.142485	0.0118943	0.0449369	0.00716878	1.94619
beta_occi	352	955	0.703795	0.0550681	0.689659	0.0779246	-0.0292713	-0.195004	0.0199243	1.52453
all_freq_left	352	955	0.636514	0.0865052	0.636397	0.0578325	-0.00026544	-0.00175389	0.0465437	1.17724
all_freq_occi	352	955	0.52955	0.0697374	0.521167	0.0730414	-0.0230198	-0.116153	0.0846258	0.937799
beta_front	352	955	0.707938	0.0602501	0.714545	0.0644861	0.0134018	0.104253	0.116879	0.81687
alpha_front	352	955	0.672606	0.0462292	0.668976	0.0623212	-0.0078075	-0.0621277	0.160428	0.69781
beta_left	352	955	0.717767	0.0396762	0.712434	0.0521886	-0.01076	-0.10854	0.18386	0.673364
theta_front	352	955	0.627744	0.0384084	0.615457	0.0701929	-0.0285172	-0.194301	0.176875	0.673364
alpha_left	352	955	0.691275	0.0304831	0.684025	0.0505226	-0.0152113	-0.157618	0.37871	0.375936
gamma_front	352	955	0.781051	0.133774	0.781546	0.150747	0.000914596	0.00338378	0.548774	0.230643
delta_occi	352	955	0.503938	0.0804689	0.496571	0.0736766	-0.021246	-0.0974928	0.571688	0.228118
theta_occi	352	955	0.559228	0.0447589	0.560378	0.0731735	0.00296575	0.0172451	0.817417	0.0875565

## Sheet: pce_NFLEvsControl_S4
feature	n1	n2	mean1	std1	mean2	std2	log2(FC)	cohen	p_value	q_value
theta_right	881	1469	0.724662	0.0584609	0.677653	0.04027	-0.0967627	-0.981329	1.39419e-142	140.379
theta_all_chan	881	1469	0.614741	0.048181	0.572325	0.039227	-0.103143	-0.99095	1.35554e-112	110.692
delta_all_chan	881	1469	0.571527	0.0602549	0.518479	0.0405628	-0.140537	-1.08524	1.32351e-103	101.878
alpha_right	881	1469	0.716731	0.053249	0.677938	0.0564691	-0.0802788	-0.701705	6.20172e-81	79.3324
alpha_all_chan	881	1469	0.594927	0.0555437	0.560781	0.049795	-0.085277	-0.656365	4.72741e-65	63.5472
beta_right	881	1469	0.747855	0.0650017	0.716631	0.0567086	-0.0615287	-0.520827	6.74986e-54	52.4717
all_freq_all_chan	881	1469	0.568521	0.0622885	0.536464	0.0393673	-0.0837336	-0.651249	1.72707e-51	50.1307
theta_left	881	1469	0.702378	0.0506639	0.673327	0.0494332	-0.0609411	-0.582215	2.33113e-44	43.0584
beta_left	881	1469	0.745071	0.0416311	0.720179	0.0469095	-0.0490228	-0.553114	8.52893e-41	39.5462
gamma_occi	881	1469	0.868781	0.0499915	0.821468	0.107757	-0.0807876	-0.522597	3.40037e-39	37.9914
delta_right	881	1469	0.645769	0.0870797	0.608142	0.0684696	-0.0866095	-0.495218	6.52333e-39	37.7498
delta_left	881	1469	0.649534	0.0850408	0.609939	0.0677367	-0.09074	-0.530101	9.28389e-34	32.6343
all_freq_left	881	1469	0.656094	0.0858147	0.623841	0.0643363	-0.0727244	-0.441044	1.58727e-28	27.4362
gamma_left	881	1469	0.873746	0.0625119	0.834039	0.108873	-0.0671004	-0.421483	3.20307e-23	22.1634
alpha_left	881	1469	0.702429	0.0363467	0.686305	0.0474425	-0.0335021	-0.369677	6.38775e-22	20.8936
theta_front	881	1469	0.655639	0.0615948	0.635167	0.0598378	-0.0457673	-0.338379	5.71707e-15	13.9698
alpha_front	881	1469	0.681992	0.0566309	0.672367	0.0489012	-0.0205068	-0.185343	5.58822e-14	13.0061
gamma_front	881	1469	0.764301	0.14588	0.807468	0.124785	0.079264	0.324361	1.33621e-13	12.6523
beta_all_chan	881	1469	0.629633	0.0711279	0.614334	0.0637737	-0.035488	-0.229628	1.9421e-13	12.5134
theta_occi	881	1469	0.595922	0.0428773	0.578882	0.069695	-0.0418533	-0.279153	1.4728e-12	11.6558
delta_front	881	1469	0.553772	0.0858555	0.526671	0.101146	-0.07239	-0.283181	3.61132e-12	11.2874
gamma_all_chan	881	1469	0.748658	0.0902387	0.722689	0.103981	-0.0509326	-0.262173	5.45159e-08	7.12878
all_freq_right	881	1469	0.640388	0.0984034	0.632095	0.0640731	-0.0188041	-0.105352	4.83218e-07	6.20046
alpha_occi	881	1469	0.603322	0.0505606	0.592784	0.0799706	-0.0254209	-0.149677	5.73369e-06	5.14466
beta_front	881	1469	0.726324	0.0661312	0.720503	0.0608363	-0.0116105	-0.0925967	2.38353e-05	4.5436
all_freq_front	881	1469	0.565168	0.0897538	0.55283	0.0979751	-0.0318452	-0.12991	0.00032271	3.42904
beta_occi	881	1469	0.70829	0.0593207	0.698188	0.0690287	-0.0207257	-0.154099	0.00185409	2.68611
all_freq_occi	881	1469	0.526233	0.0884223	0.519002	0.0763938	-0.0199616	-0.0891491	0.0434236	1.33231
gamma_right	881	1469	0.767482	0.176186	0.819473	0.126703	0.0945635	0.353175	0.215207	0.652421
delta_occi	881	1469	0.516922	0.0777169	0.512764	0.0777421	-0.0116534	-0.0534993	0.428335	0.368217
